# Supplementary material for: Comparing large language models and search engine responses to common orthodontic questions
Source: PLoS One. 2026 Jan 2;21(1):e0339908. doi: 10.1371/journal.pone.0339908 (PMC12758715; doi:10.1371/journal.pone.0339908)
Supplement: S10 Appendix — (XLSX) [file pone.0339908.s010.xlsx]

## Sheet: Sheet1
Group1	Group2	p_adj	P_raw	indicator	methods
G	F	1	0.627042	Accy	bonferroni
G	F	1	0.847769	Coms	bonferroni
H	F	1	0.41612	Focs	bonferroni
G	F	1	0.551108	SpVo	bonferroni
G	F	1	0.42805	LoCl	bonferroni
G	F	1	0.551108	OvRe	bonferroni
G	F	1	0.440764	OvSa	bonferroni
E	C	1	0.210581	Coms	bonferroni
B	A	1	0.199779	OvQu	bonferroni
E	C	1	0.569264	OvQu	bonferroni
B	A	1	0.499987	EmEm	bonferroni
E	C	1	0.710151	CoEm	bonferroni
E	C	1	0.340046	OvEm	bonferroni
C	B	1	0.105202	LoCl	bonferroni
E	C	0.986094	0.0986094	Accy	bonferroni
E	C	0.962211	0.0962211	SpVo	bonferroni
E	C	0.962211	0.0962211	OvRe	bonferroni
G	F	0.935215	0.311738	OvEm	bonferroni
H	F	0.876017	0.292006	OvEm	bonferroni
E	C	0.665334	0.0665334	Focs	bonferroni
B	A	0.605505	0.0605505	LoCl	bonferroni
H	G	0.541514	0.180505	Accy	bonferroni
E	C	0.465698	0.0465698	EmEm	bonferroni
C	B	0.40947	0.040947	Focs	bonferroni
H	F	0.377232	0.125744	OvQu	bonferroni
G	F	0.376007	0.125336	OvQu	bonferroni
C	B	0.332608	0.0332608	Coms	bonferroni
G	F	0.312045	0.104015	EmEm	bonferroni
H	F	0.289563	0.0965209	SpVo	bonferroni
H	F	0.289563	0.0965209	OvRe	bonferroni
H	F	0.274089	0.0913629	Accy	bonferroni
E	C	0.247185	0.0247185	LoCl	bonferroni
G	F	0.2436	0.0812	CoEm	bonferroni
E	D	0.23526	0.023526	Focs	bonferroni
H	G	0.22681	0.0756032	OvEm	bonferroni
H	G	0.214184	0.0713947	SpVo	bonferroni
H	G	0.214184	0.0713947	OvRe	bonferroni
E	D	0.160269	0.0160268	EmEm	bonferroni
B	A	0.158863	0.0158863	Focs	bonferroni
G	F	0.142542	0.047514	Focs	bonferroni
E	D	0.137297	0.0137297	SpVo	bonferroni
E	D	0.137297	0.0137297	OvRe	bonferroni
B	A	0.134109	0.0134109	OvSa	bonferroni
C	B	0.127292	0.0127292	OvEm	bonferroni
B	A	0.122959	0.0122959	CoEm	bonferroni
H	F	0.122564	0.0408546	OvSa	bonferroni
C	B	0.110482	0.0110482	Accy	bonferroni
C	B	0.108759	0.0108759	SpVo	bonferroni
C	B	0.108759	0.0108759	OvRe	bonferroni
H	F	0.106268	0.0354225	LoCl	bonferroni
B	A	0.10213	0.010213	OvEm	bonferroni
E	B	0.102116	0.0102116	CoEm	bonferroni
B	A	0.0951543	0.00951543	Coms	bonferroni
C	B	0.0899008	0.00899008	CoEm	bonferroni
H	G	0.0757227	0.0252409	Focs	bonferroni
E	C	0.0749411	0.00749411	OvSa	bonferroni
B	A	0.0637144	0.00637144	SpVo	bonferroni
B	A	0.0637144	0.00637144	OvRe	bonferroni
H	F	0.0559637	0.0186546	CoEm	bonferroni
H	G	0.0545602	0.0181867	Coms	bonferroni
B	A	0.0534836	0.00534836	Accy	bonferroni
E	D	0.0503565	0.00503565	LoCl	bonferroni
C	A	0.0336753	0.00336753	LoCl	bonferroni
E	B	0.0294296	0.00294296	OvEm	bonferroni
C	B	0.0280763	0.00280763	EmEm	bonferroni
E	B	0.0277559	0.00277559	Coms	bonferroni
H	F	0.027171	0.009057	Coms	bonferroni
H	G	0.0269061	0.00896869	OvSa	bonferroni
C	B	0.0211388	0.00211388	OvSa	bonferroni
H	F	0.0151549	0.00505164	EmEm	bonferroni
H	G	0.0137289	0.0045763	OvQu	bonferroni
H	G	0.0136521	0.00455069	LoCl	bonferroni
E	B	0.00601113	0.000601113	SpVo	bonferroni
E	B	0.00601113	0.000601113	OvRe	bonferroni
E	B	0.00590039	0.000590039	Focs	bonferroni
E	D	0.00504478	0.000504478	OvEm	bonferroni
E	D	0.00366319	0.000366319	Accy	bonferroni
E	D	0.0033888	0.00033888	OvSa	bonferroni
E	B	0.00270416	0.000270416	LoCl	bonferroni
C	A	0.00261012	0.000261012	EmEm	bonferroni
C	B	0.00219597	0.000219597	OvQu	bonferroni
E	D	0.00206159	0.000206159	CoEm	bonferroni
E	B	0.00173712	0.000173712	Accy	bonferroni
D	C	0.00144049	0.000144049	Focs	bonferroni
E	B	0.00137998	0.000137998	OvQu	bonferroni
H	G	0.00124508	0.000415026	CoEm	bonferroni
E	D	0.00122261	0.000122261	OvQu	bonferroni
E	B	0.00111827	0.000111827	EmEm	bonferroni
D	C	0.00054384	5.4384e-05	SpVo	bonferroni
D	C	0.00054384	5.4384e-05	OvRe	bonferroni
C	A	0.000348059	3.48059e-05	Focs	bonferroni
C	A	0.000244615	2.44615e-05	Coms	bonferroni
D	C	0.00019895	1.9895e-05	EmEm	bonferroni
C	A	0.000171549	1.71549e-05	OvEm	bonferroni
E	A	0.000145372	1.45372e-05	CoEm	bonferroni
E	A	0.000145286	1.45286e-05	EmEm	bonferroni
E	D	0.000138568	1.38568e-05	Coms	bonferroni
C	A	0.000133863	1.33863e-05	Accy	bonferroni
H	G	0.000101556	3.38519e-05	EmEm	bonferroni
E	A	9.25215e-05	9.25215e-06	Coms	bonferroni
D	C	9.17577e-05	9.17577e-06	CoEm	bonferroni
E	A	8.5762e-05	8.5762e-06	OvEm	bonferroni
D	C	7.4189e-05	7.4189e-06	LoCl	bonferroni
D	C	7.33273e-05	7.33273e-06	OvQu	bonferroni
C	A	6.59907e-05	6.59907e-06	SpVo	bonferroni
C	A	6.59907e-05	6.59907e-06	OvRe	bonferroni
D	C	6.11254e-05	6.11254e-06	OvEm	bonferroni
E	B	3.12061e-05	3.12061e-06	OvSa	bonferroni
C	A	2.62614e-05	2.62614e-06	CoEm	bonferroni
D	B	1.96469e-05	1.96469e-06	Focs	bonferroni
C	A	1.64578e-05	1.64578e-06	OvSa	bonferroni
E	A	1.42651e-05	1.42651e-06	LoCl	bonferroni
E	A	1.37478e-05	1.37477e-06	OvQu	bonferroni
C	A	1.37433e-05	1.37433e-06	OvQu	bonferroni
E	A	8.65165e-06	8.65164e-07	Focs	bonferroni
E	A	7.04023e-06	7.04023e-07	SpVo	bonferroni
E	A	7.04023e-06	7.04023e-07	OvRe	bonferroni
D	C	4.34342e-06	4.34342e-07	Accy	bonferroni
D	C	3.9061e-06	3.9061e-07	Coms	bonferroni
E	A	2.03599e-06	2.03599e-07	Accy	bonferroni
D	B	1.10788e-06	1.10788e-07	SpVo	bonferroni
D	B	1.10788e-06	1.10788e-07	OvRe	bonferroni
D	B	8.59442e-07	8.59442e-08	EmEm	bonferroni
D	B	6.85415e-07	6.85415e-08	LoCl	bonferroni
D	B	4.20981e-07	4.20981e-08	CoEm	bonferroni
D	C	2.72027e-07	2.72027e-08	OvSa	bonferroni
D	A	1.84733e-07	1.84733e-08	Focs	bonferroni
D	A	1.52163e-07	1.52163e-08	EmEm	bonferroni
D	B	8.42464e-08	8.42464e-09	Coms	bonferroni
D	B	4.84124e-08	4.84124e-09	OvEm	bonferroni
E	A	4.66093e-08	4.66093e-09	OvSa	bonferroni
D	A	3.58e-08	3.58e-09	LoCl	bonferroni
D	B	1.94674e-08	1.94674e-09	OvSa	bonferroni
D	A	1.04755e-08	1.04755e-09	SpVo	bonferroni
D	A	1.04755e-08	1.04755e-09	OvRe	bonferroni
D	A	7.03365e-09	7.03365e-10	CoEm	bonferroni
D	B	6.82691e-09	6.82691e-10	OvQu	bonferroni
D	B	5.0315e-09	5.0315e-10	Accy	bonferroni
D	A	4.68909e-09	4.68909e-10	Coms	bonferroni
D	A	1.77342e-09	1.77342e-10	OvSa	bonferroni
D	A	3.54168e-10	3.54167e-11	OvEm	bonferroni
D	A	3.2087e-10	3.2087e-11	OvQu	bonferroni
D	A	1.25207e-10	1.25207e-11	Accy	bonferroni
