# Supplementary material for: Comparing large language models and search engine responses to common orthodontic questions
Source: PLoS One. 2026 Jan 2;21(1):e0339908. doi: 10.1371/journal.pone.0339908 (PMC12758715; doi:10.1371/journal.pone.0339908)
Supplement: S11 Appendix — (XLSX) [file pone.0339908.s011.xlsx]

## Sheet: EffectSizes
Indicator	Comparison	Test	Groups (k)	N	Statistic	p_value	Effect size	Effect value	Magnitude	Note	p_value_formatted
Cognitive empathy	LLMs vs Search	Mann–Whitney U	2	360	17716.5	0.00728391	r (Z/√N)	0.1394	small	Normal-approx. without tie correction	0.007
Cognitive empathy	LLMs (A–E)	Kruskal–Wallis H	5	225	118.83	9.49397e-25	η²	0.5305	large	η² = H/(N−1)	<0.001
Cognitive empathy	Search engines (F–H)	Kruskal–Wallis H	3	135	15.7548	0.000379217	η²	0.1176	medium	η² = H/(N−1)	<0.001
Completeness	LLMs vs Search	Mann–Whitney U	2	360	18574	0.000344033	r (Z/√N)	0.1867	small	Normal-approx. without tie correction	<0.001
Completeness	LLMs (A–E)	Kruskal–Wallis H	5	225	121.743	2.26688e-25	η²	0.5435	large	η² = H/(N−1)	<0.001
Completeness	Search engines (F–H)	Kruskal–Wallis H	3	135	22.265	1.46287e-05	η²	0.1662	large	η² = H/(N−1)	<0.001
Emotional empathy	LLMs vs Search	Mann–Whitney U	2	360	17907.5	0.00394231	r (Z/√N)	0.15	small	Normal-approx. without tie correction	0.004
Emotional empathy	LLMs (A–E)	Kruskal–Wallis H	5	225	110.693	5.17808e-23	η²	0.4942	large	η² = H/(N−1)	<0.001
Emotional empathy	Search engines (F–H)	Kruskal–Wallis H	3	135	9.9585	0.00687916	η²	0.0743	medium	η² = H/(N−1)	0.007
Empathy overall score	LLMs vs Search	Mann–Whitney U	2	360	18879.5	9.14687e-05	r (Z/√N)	0.2036	small	Normal-approx. without tie correction	<0.001
Empathy overall score	LLMs (A–E)	Kruskal–Wallis H	5	225	104.36	1.15938e-21	η²	0.4659	large	η² = H/(N−1)	<0.001
Empathy overall score	Search engines (F–H)	Kruskal–Wallis H	3	135	12.9436	0.00154645	η²	0.0966	medium	η² = H/(N−1)	0.002
Focus	LLMs vs Search	Mann–Whitney U	2	360	18508.5	0.00043889	r (Z/√N)	0.1831	small	Normal-approx. without tie correction	<0.001
Focus	LLMs (A–E)	Kruskal–Wallis H	5	225	99.6784	1.15164e-20	η²	0.445	large	η² = H/(N−1)	<0.001
Focus	Search engines (F–H)	Kruskal–Wallis H	3	135	5.3812	0.0678411	η²	0.0402	small	η² = H/(N−1)	0.068
Logical clarity	LLMs vs Search	Mann–Whitney U	2	360	18435	0.000579725	r (Z/√N)	0.1791	small	Normal-approx. without tie correction	<0.001
Logical clarity	LLMs (A–E)	Kruskal–Wallis H	5	225	104.176	1.26891e-21	η²	0.4651	large	η² = H/(N−1)	<0.001
Logical clarity	Search engines (F–H)	Kruskal–Wallis H	3	135	10.1776	0.00616528	η²	0.076	medium	η² = H/(N−1)	0.006
Medical accuracy	LLMs vs Search	Mann–Whitney U	2	360	19854.5	8.31458e-07	r (Z/√N)	0.2573	small	Normal-approx. without tie correction	<0.001
Medical accuracy	LLMs (A–E)	Kruskal–Wallis H	5	225	89.2132	1.93481e-18	η²	0.3983	large	η² = H/(N−1)	<0.001
Medical accuracy	Search engines (F–H)	Kruskal–Wallis H	3	135	15.1802	0.000505436	η²	0.1133	medium	η² = H/(N−1)	<0.001
Quality overall score	LLMs vs Search	Mann–Whitney U	2	360	18556.5	0.000356361	r (Z/√N)	0.1857	small	Normal-approx. without tie correction	<0.001
Quality overall score	LLMs (A–E)	Kruskal–Wallis H	5	225	112.299	2.35341e-23	η²	0.5013	large	η² = H/(N−1)	<0.001
Quality overall score	Search engines (F–H)	Kruskal–Wallis H	3	135	15.5698	0.000415978	η²	0.1162	medium	η² = H/(N−1)	<0.001
Readability overall score	LLMs vs Search	Mann–Whitney U	2	360	18451	0.00055197	r (Z/√N)	0.1799	small	Normal-approx. without tie correction	<0.001
Readability overall score	LLMs (A–E)	Kruskal–Wallis H	5	225	113.297	1.441e-23	η²	0.5058	large	η² = H/(N−1)	<0.001
Readability overall score	Search engines (F–H)	Kruskal–Wallis H	3	135	6.5388	0.0380299	η²	0.0488	small	η² = H/(N−1)	0.038
Satisfaction overall score	LLMs vs Search	Mann–Whitney U	2	360	19498.5	6.14049e-06	r (Z/√N)	0.2377	small	Normal-approx. without tie correction	<0.001
Satisfaction overall score	LLMs (A–E)	Kruskal–Wallis H	5	225	128.632	7.63692e-27	η²	0.5743	large	η² = H/(N−1)	<0.001
Satisfaction overall score	Search engines (F–H)	Kruskal–Wallis H	3	135	15.0073	0.000551075	η²	0.112	medium	η² = H/(N−1)	<0.001
Specialized vocabulary	LLMs vs Search	Mann–Whitney U	2	360	11924	0.00055197	r (Z/√N)	-0.1799	small	Normal-approx. without tie correction	<0.001
Specialized vocabulary	LLMs (A–E)	Kruskal–Wallis H	5	225	113.297	1.441e-23	η²	0.5058	large	η² = H/(N−1)	<0.001
Specialized vocabulary	Search engines (F–H)	Kruskal–Wallis H	3	135	6.5388	0.0380299	η²	0.0488	small	η² = H/(N−1)	0.038
Note
Effect sizes complement nonparametric tests.
Kruskal–Wallis effect size reported as η² = H/(N−1).
Mann–Whitney effect size reported as r = Z/√N using normal approximation without tie correction.
Magnitude thresholds: η² (0.01 small, 0.06 medium, 0.14 large); r (0.10 small, 0.30 medium, 0.50 large).
