# Supplementary material for: Comparing large language models and search engine responses to common orthodontic questions
Source: PLoS One. 2026 Jan 2;21(1):e0339908. doi: 10.1371/journal.pone.0339908 (PMC12758715; doi:10.1371/journal.pone.0339908)
Supplement: S12 Appendix — (XLSX) [file pone.0339908.s012.xlsx]

## Sheet: Sheet1
Group	Indicator	χ²	df	p-value
LLMs (A–E)	Accuracy	89.998	4	1.32×10⁻¹⁸
	Completeness	107.632	4	2.33×10⁻²²
	Focus	95.677	4	8.18×10⁻²⁰
	Overall Quality	108.92	4	1.24×10⁻²²
	Emotional Empathy	100.742	4	6.84×10⁻²¹
	Cognitive Empathy	110.822	4	4.86×10⁻²³
	Overall Empathy	89.869	4	1.40×10⁻¹⁸
	Specialized Vocabulary	105.05	4	8.27×10⁻²²
	Logical Clarity	92.503	4	3.87×10⁻¹⁹
	Overall Readability	105.05	4	8.27×10⁻²²
	Overall Satisfaction	122.053	4	1.95×10⁻²⁵
Search Engines (F–H)	Accuracy	14.073	2	0.0009
	Completeness	13.236	2	0.0013
	Focus	4.616	2	0.099
	Overall Quality	14.611	2	0.0007
	Emotional Empathy	8.821	2	0.012
	Cognitive Empathy	15.532	2	0.0004
	Overall Empathy	11.785	2	0.0028
	Specialized Vocabulary	4.167	2	0.125
	Logical Clarity	7.494	2	0.024
	Overall Readability	4.167	2	0.125
	Overall Satisfaction	9.278	2	0.0097
