# Supplementary material for: Comparing large language models and search engine responses to common orthodontic questions
Source: PLoS One. 2026 Jan 2;21(1):e0339908. doi: 10.1371/journal.pone.0339908 (PMC12758715; doi:10.1371/journal.pone.0339908)
Supplement: S13 Appendix — (XLSX) [file pone.0339908.s013.xlsx]

## Sheet: Sheet1
group	ques	Medical accuracy	Completeness	Focus	Quality overall score	Emotional empathy	Cognitive empathy	Empathy overall score	Specialize vocabulary	Logical clearity	Readability overall score
AI	1	4.1	3.8	4	3.8	3.55	3.95	3.75	2.25	3.8	3.75
AI	2	4.25	3.85	4	3.85	3.7	3.85	3.8	2.2	4.1	3.8
AI	3	4.05	3.9	3.9	3.9	3.75	3.9	3.7	2.15	4	3.85
AI	4	3.65	3.65	3.7	3.55	3.55	3.6	3.6	2.4	3.65	3.6
AI	5	3.75	3.55	3.65	3.55	3.7	3.55	3.6	2.3	3.65	3.7
AI	6	3.95	3.95	3.85	3.8	3.9	3.7	3.75	2.15	3.8	3.85
AI	7	3.8	3.6	3.75	3.7	3.8	3.6	3.6	2.35	3.55	3.65
AI	8	3.55	3.45	3.55	3.5	3.25	3.45	3.25	2.65	3.45	3.35
AI	9	4.15	3.9	3.9	3.95	3.95	3.85	3.95	2.1	3.95	3.9
AI	10	4.1	3.75	3.85	3.95	3.8	3.85	3.85	2.1	4	3.9
AI	11	4.05	3.9	3.9	3.95	3.75	3.75	3.75	1.95	4	4.05
AI	12	4.15	4	3.9	3.85	3.95	3.8	3.8	2.2	3.8	3.8
AI	13	3.9	3.9	3.8	3.65	3.7	3.9	3.8	2.3	3.7	3.7
AI	14	4	3.8	3.8	3.85	3.8	3.9	3.85	2.25	3.9	3.75
AI	15	4.25	4	4.1	4.05	3.95	3.95	3.9	2.05	3.85	3.95
AI	16	4	4.05	4.1	3.9	3.85	3.8	3.95	1.95	3.85	4.05
AI	17	4.45	4.1	4.3	4.25	4.05	4.15	4.15	1.95	4	4.05
AI	18	4.1	3.7	4.1	4.15	4	3.8	3.8	1.9	3.7	4.1
AI	19	4.1	3.75	4	3.75	3.8	3.75	3.9	1.95	3.9	4.05
AI	20	3.6	3.55	3.75	3.85	3.65	3.65	3.8	2.2	3.6	3.8
AI	21	3.9	3.8	3.7	3.85	4	3.75	4	2.25	3.8	3.75
AI	22	4.2	4.05	4.25	4.25	3.95	3.9	3.85	2.1	3.95	3.9
AI	23	4.1	4.05	4.15	4	4.1	4	4.15	1.8	4.25	4.2
AI	24	4.1	3.7	3.85	3.8	3.9	3.8	3.75	2.2	3.9	3.8
AI	25	4.3	4.15	4.05	4.25	3.9	4.15	4.05	1.85	4.25	4.15
AI	26	3.75	3.85	3.7	3.9	3.5	3.8	3.55	2.25	3.75	3.75
AI	27	3.75	3.45	3.85	3.7	3.55	3.7	3.7	2.35	3.8	3.65
AI	28	4.05	3.9	3.75	3.8	3.7	3.8	3.7	2.1	3.8	3.9
AI	29	4.05	3.85	3.95	3.85	3.8	3.95	3.7	2.05	4.1	3.95
AI	30	3.95	3.7	3.8	3.7	3.9	3.8	3.6	2.1	3.7	3.9
AI	31	4	3.65	3.95	3.75	3.8	4	3.95	2	3.9	4
AI	32	3.9	3.55	3.7	3.55	3.8	3.95	3.65	2.15	3.7	3.85
AI	33	3.9	3.7	3.8	3.7	3.85	3.6	3.75	2.25	3.8	3.75
AI	34	4.05	3.8	4	3.95	4.1	4	4	1.9	3.95	4.1
AI	35	4.2	3.95	3.9	4.1	3.95	4.1	3.95	1.75	4.05	4.25
AI	36	3.6	3.8	3.9	3.55	3.8	3.75	3.75	2.05	3.8	3.95
AI	37	3.65	3.7	3.8	3.75	3.85	3.85	3.75	2.25	3.85	3.75
AI	38	3.7	3.85	3.7	3.8	3.8	3.8	3.75	2.1	3.85	3.9
AI	39	3.85	3.85	3.8	4.1	3.75	3.9	3.6	1.9	3.9	4.1
AI	40	3.95	3.8	4.05	3.8	3.75	4	3.75	2.05	3.95	3.95
AI	41	3.45	3.7	3.6	3.6	3.7	3.9	3.65	2.15	3.8	3.85
AI	42	3.75	3.6	3.75	3.65	3.75	3.9	3.55	2.2	3.85	3.8
AI	43	3.5	3.65	3.55	3.45	3.45	3.65	3.55	2.35	3.5	3.65
AI	44	4.3	4	3.95	3.95	3.9	4.05	3.7	2	3.85	4
AI	45	4.05	3.85	3.85	3.85	3.8	3.85	3.65	2.2	3.85	3.8
Engine	1	3.75	3.67	3.75	3.58	3.58	3.92	3.5	2.17	3.58	3.83
Engine	2	3.67	3.42	3.75	3.67	3.67	3.67	3.5	2.42	3.92	3.58
Engine	3	3.83	3.58	3.58	3.75	3.33	3.67	3.58	2.33	3.67	3.67
Engine	4	3.75	3.67	3.5	3.58	3.5	3.5	3.67	2.5	3.67	3.5
Engine	5	3.58	3.5	3.67	3.33	3.33	3.17	3.17	2.92	3.33	3.08
Engine	6	3.67	3.67	3.67	3.67	3.75	3.75	3.58	2.5	3.67	3.5
Engine	7	3.67	3.75	3.92	3.58	3.75	3.58	3.67	2.25	3.83	3.75
Engine	8	3.75	3.67	3.75	3.67	3.5	3.67	3.33	2.58	3.5	3.42
Engine	9	4.08	3.92	4	3.92	4	3.92	3.75	2	3.92	4
Engine	10	3.67	3.75	3.92	3.75	3.75	3.75	3.83	2.25	3.75	3.75
Engine	11	4	4	4.08	4	4.08	3.92	4	2.08	4	3.92
Engine	12	3.67	3.83	3.83	3.67	3.25	3.67	3.5	2.42	3.92	3.58
Engine	13	3.5	3.75	3.83	3.83	3.58	3.67	3.5	2.75	3.42	3.25
Engine	14	3.92	4	4	3.92	3.67	4	3.83	2	4.08	4
Engine	15	3.67	3.75	4	3.75	4	3.92	3.92	2	3.83	4
Engine	16	4.33	4.42	4.42	4.17	4.33	4.17	4.42	1.75	4.17	4.25
Engine	17	3.58	3.42	3.67	3.558	3.42	3.42	3.5	2.42	3.58	3.58
Engine	18	3.92	3.58	4.08	3.83	3.92	3.92	3.75	2.25	3.83	3.75
Engine	19	3.08	3.33	3.33	3.5	3.58	3.67	3.5	2.42	3.5	3.58
Engine	20	3.58	3.58	3.67	3.83	3.75	3.67	3.33	2.5	3.42	3.5
Engine	21	3.58	3.5	3.67	3.58	3.92	3.58	3.67	2.17	3.83	3.83
Engine	22	3.58	3.58	3.58	4	3.5	3.75	3.5	2.33	3.92	3.67
Engine	23	3.42	3.25	3.5	3.42	3.42	3.83	3.42	2.58	3.5	3.42
Engine	24	4	3.75	3.67	3.83	3.67	3.67	3.42	2.08	3.75	3.92
Engine	25	3.83	3.5	3.92	3.83	3.75	3.58	3.67	2.33	3.92	3.67
Engine	26	3.25	3.08	3.5	3.5	3.5	3.67	3.42	2.58	3.42	3.42
Engine	27	3	3.17	2.92	3	3.08	2.92	2.92	2.92	3.17	3.08
Engine	28	3.33	3.33	3.5	3.42	3.58	3.33	3.33	2.42	3.5	3.58
Engine	29	3.25	3.17	2.92	3.17	3.08	3.17	3	3.17	3.08	2.83
Engine	30	3.58	3.25	3.42	3.42	3.42	3.42	3.25	2.42	3.5	3.58
Engine	31	3.5	3.42	3.75	3.67	3.67	3.58	3.58	2.25	3.67	3.75
Engine	32	3.5	3.42	3.42	3.42	3.42	3.58	3.33	2.42	3.5	3.58
Engine	33	4	3.83	3.58	3.58	3.83	3.75	3.67	2	3.92	4
Engine	34	3.92	3.92	3.5	3.67	3.75	3.83	3.75	2.08	3.83	3.92
Engine	35	4	3.67	3.67	3.92	3.67	3.83	3.75	1.92	3.75	4.08
Engine	36	4	3.83	4.33	3.92	4.08	4.33	4	1.83	4	4.17
Engine	37	3.33	3.08	3.33	3.33	3.17	3.33	3	2.58	3.5	3.42
Engine	38	4	4.42	4.25	4.42	4.08	4.17	4.08	1.75	4.33	4.25
Engine	39	3.42	3.75	3.67	3.58	3.83	3.67	3.67	2.17	3.83	3.83
Engine	40	4.17	4	3.83	3.75	4	4	3.75	1.92	3.75	4.08
Engine	41	3.83	3.75	4	3.92	4.08	4.08	3.83	1.92	4	4.08
Engine	42	3.25	3.58	3.67	3.25	3.17	3.58	3.25	2.58	3.42	3.42
Engine	43	3.5	3.67	3.75	3.67	3.67	3.58	3.67	2.25	3.42	3.75
Engine	44	3.42	3.42	3.58	3.5	3.58	3.75	3.5	2.25	3.42	3.75
Engine	45	2.67	3.08	2.83	2.75	2.75	3.17	3	3	2.75	3
