# Supplementary material for: Comparing large language models and search engine responses to common orthodontic questions
Source: PLoS One. 2026 Jan 2;21(1):e0339908. doi: 10.1371/journal.pone.0339908 (PMC12758715; doi:10.1371/journal.pone.0339908)
Supplement: S14 Appendix — (XLSX) [file pone.0339908.s014.xlsx]

## Sheet: Sheet2
Quen	AI	Accy	Coms	Focs	OvQu	EmEm	CoEm	OvEm	SpVo	LoCl	OvRe	OvSa
1	A	4	3.5	4.25	4	3.25	4	3.75	2	3.5	4	8
1	B	4.25	4	4.25	3.75	4.25	4.25	4	2	3.75	4	8.5
1	C	3.75	3.25	3.75	3.5	3.75	4.25	3.5	2.25	3.75	3.75	7.5
1	F	3.5	3	3.25	3.25	3.25	3.75	3	2.75	3.25	3.25	7
1	G	4	4.25	4.25	4	4	4.25	3.75	1.75	3.75	4.25	8
1	D	4.5	4.25	4.25	4	3.5	3.75	4	2.25	4.25	3.75	8.25
1	E	4	4	3.5	3.75	3	3.5	3.5	2.75	3.75	3.25	7
1	H	3.75	3.75	3.75	3.5	3.5	3.75	3.75	2	3.75	4	8
2	A	4.75	4.25	4.25	4.25	4	4.25	4	2	4.25	4	8.75
2	B	4.25	3.75	4	3.75	4	3.75	4	2	4	4	7.75
2	C	3.75	4	4	3.75	4	4	4	2	4.5	4	8.25
2	F	3.25	3	3.5	3.25	3.75	3.25	3.25	2.75	3.75	3.25	6.75
2	G	3.25	2.75	3.25	3.25	3	3.5	2.75	3	3.25	3	6.5
2	D	4.5	3.75	4.25	3.75	3.25	3.5	3.5	2.5	4	3.5	7.75
2	E	4	3.5	3.5	3.75	3.25	3.75	3.5	2.5	3.75	3.5	7.25
2	H	4.5	4.5	4.5	4.5	4.25	4.25	4.5	1.5	4.75	4.5	9.25
3	A	4.75	4.5	4.25	4.5	4.25	4.25	4.5	1.5	4.5	4.5	9.25
3	B	4	4	4	4	4	4	4	1.75	4.25	4.25	8.75
3	C	4	3.75	3.5	3.75	3.5	3.75	3.25	2.5	3.5	3.5	7.5
3	F	3.5	2.75	3.25	3.5	3	3	3	3	3	3	6.5
3	G	4	4	4	3.75	3.25	4	4	2	3.75	4	8
3	D	4	3.5	4	3.75	4	3.75	3.25	2.25	4	3.75	8.25
3	E	3.5	3.75	3.75	3.5	3	3.75	3.5	2.75	3.75	3.25	7.25
3	H	4	4	3.5	4	3.75	4	3.75	2	4.25	4	8
4	A	4.5	4.25	4	4	4	4.25	4.25	1.75	4.5	4.25	9.25
4	B	4	3.75	4	4	4.25	4	3.75	2.25	3.75	3.75	8.5
4	C	3.5	4	3.75	3.5	3.5	4	3.75	2.5	3.5	3.5	7.5
4	F	3.25	3.25	3	3	3	3	3.25	3.25	3.25	2.75	6.25
4	G	4	3.75	3.25	3.75	3.5	3.25	3.5	2.25	3.75	3.75	8
4	D	2.75	2.75	3	3	2.5	2.5	3	3	3	3	5.75
4	E	3.5	3.5	3.75	3.25	3.5	3.25	3.25	2.5	3.5	3.5	6.75
4	H	4	4	4.25	4	4	4.25	4.25	2	4	4	8.25
5	A	4.25	4.25	4	4	4.25	4.25	4.25	1.75	4.25	4.25	9
5	B	4.25	4	4.25	4	4	4	3.75	1.75	4	4.25	7
5	C	4.25	4	4.25	4	4.25	3.75	4.25	2	4	4	8
5	F	2.5	2.5	2.5	2.25	2	1.75	2	4	2.5	2	4.75
5	G	4.5	4.25	4.5	4.25	4.25	4.25	4.25	2	4.25	4	8.5
5	D	2.5	2.5	2.75	2.5	2.75	2.5	2.5	3.5	2.5	2.5	4.75
5	E	3.5	3	3	3.25	3.25	3.25	3.25	2.5	3.5	3.5	6.75
5	H	3.75	3.75	4	3.5	3.75	3.5	3.25	2.75	3.25	3.25	7.25
6	A	3.75	4.25	4	4	4	3.75	4	1.75	4	4.25	8.25
6	B	4.5	4.25	4.25	4.25	4.25	3.75	4	2	4	4	8.5
6	C	3.75	4	3.5	3.5	3.75	3.5	3.5	2.25	3.75	3.75	7.5
6	F	3.75	3.75	3.75	3.5	3.75	3.5	3.5	2.5	3.75	3.5	7.5
6	G	3.5	3.5	3.5	3.5	3.5	3.75	3.5	2.5	3.5	3.5	6.75
6	D	4.25	3.75	4	4	4.25	4	4	2	4	4	7.75
6	E	3.5	3.5	3.5	3.25	3.25	3.5	3.25	2.75	3.25	3.25	7
6	H	3.75	3.75	3.75	4	4	4	3.75	2.5	3.75	3.5	8.25
7	A	4.75	4.25	4.25	4.5	4.5	4	4.25	1.75	4.25	4.25	8.75
7	B	4.75	3.75	4	4.25	4	3.75	3.75	2	3.75	4	8
7	C	3.25	4	3.75	3.75	4	3.75	3.5	2.5	3.5	3.5	7.25
7	F	3.75	4	4.25	3.75	4.25	4	4	2	4.25	4	7.75
7	G	3.25	3.25	3.5	3.25	3	3	3	2.75	3.25	3.25	6.5
7	D	3	3	3.25	2.75	3.5	3.5	3.5	2.75	3	3.25	6.25
7	E	3.25	3	3.5	3.25	3	3	3	2.75	3.25	3.25	6.25
7	H	4	4	4	3.75	4	3.75	4	2	4	4	8.25
8	A	3.5	3.75	4	4	3.5	3.75	3.5	2.25	4	3.75	7.5
8	B	3.75	3.75	3.5	4	4	4	4	2.25	3.75	3.75	7.5
8	C	3.75	3.75	3.75	4	3.25	3.75	3.5	2	3.5	4	8
8	F	4.5	4.5	4.75	4.5	4	4.75	4	1.75	4.75	4.25	9.25
8	G	3.25	3.25	3.25	3.25	3.25	3.25	3	3	2.75	3	6.75
8	D	2.75	2.75	3	2.5	2.25	2.5	2.25	3.75	2.25	2.25	5.25
8	E	4	3.25	3.5	3	3.25	3.25	3	3	3.75	3	7
8	H	3.5	3.25	3.25	3.25	3.25	3	3	3	3	3	6.75
9	A	4.5	4.25	4.25	4.25	4.5	4	4	2	4.25	4	8.25
9	B	4.25	4	4	4.25	4	4	4.25	1.75	4.25	4.25	8.5
9	C	4.25	4.25	3.75	4	4.25	3.75	4	2	4	4	8
9	F	3	2.5	3	2.75	2.75	2.5	2.5	3.25	2.75	2.75	5.75
9	G	4.75	5	4.25	4.5	4.5	4.75	4.25	1.25	4.5	4.75	9.5
9	D	3.75	3.5	3.75	3.5	3.75	3.75	3.75	2.5	3.5	3.5	7.25
9	E	4	3.5	3.75	3.75	3.25	3.75	3.75	2.25	3.75	3.75	7.25
9	H	4.5	4.25	4.75	4.5	4.75	4.5	4.5	1.5	4.5	4.5	9.5
10	A	4	3.75	4.5	4.25	4.25	4.25	4.25	1.75	4.25	4.25	8.5
10	B	4.25	4	4	4.25	4.25	4	4	1.75	4.25	4.25	8.5
10	C	4.5	4.25	4.25	4	4.25	4	4.25	1.75	4.25	4.25	9
10	F	3.25	3.25	3.5	3.25	3.5	3.25	3.25	2.75	3.25	3.25	6.75
10	G	3.5	3.75	3.75	3.5	3.5	3.5	3.75	2.5	3.5	3.5	7.5
10	D	3.75	3.25	3	3.5	2.75	3.25	3	3	3.5	3	6.75
10	E	4	3.5	3.5	3.75	3.5	3.75	3.75	2.25	3.75	3.75	8
10	H	4.25	4.25	4.5	4.5	4.25	4.5	4.5	1.5	4.5	4.5	9
11	A	4.25	4	4	4	4.25	4.5	4	1.75	4.25	4.25	8.75
11	B	4.25	4	4	4.25	3.75	3.75	3.75	2	4.25	4	8.5
11	C	3.75	4.25	4	3.75	3.5	3.5	3.75	1.75	4.25	4.25	8.25
11	F	3.5	3.25	3.5	3.5	3.25	3.25	3.25	2.75	3.75	3.25	6.5
11	G	4	3.75	4	3.75	4.25	4	4.5	2.25	3.5	3.75	7.25
11	D	4	3.5	3.75	3.75	3	3.25	3.25	2.5	3.5	3.5	6.75
11	E	4	3.75	3.75	4	4.25	3.75	4	1.75	3.75	4.25	8.25
11	H	4.5	5	4.75	4.75	4.75	4.5	4.25	1.25	4.75	4.75	9.5
12	A	4.5	4.5	3.75	4	4.25	4.25	4.25	1.75	4.25	4.25	8.75
12	B	4.25	4.25	4.25	4	4	4	4	2	4	4	8
12	C	4	3.75	3.75	3.5	4	3.5	3.5	2.5	3.5	3.5	7.5
12	F	2.75	2.5	3	2.5	2.5	2.5	2.5	3.25	3	2.75	4.5
12	G	3.75	4.25	3.75	3.75	3	4	3.5	2.5	4	3.5	7
12	D	4	3.75	4.25	4	4	3.75	3.75	2.25	3.75	3.75	7.75
12	E	4	3.75	3.5	3.75	3.5	3.5	3.5	2.5	3.5	3.5	7.5
12	H	4.5	4.75	4.75	4.75	4.25	4.5	4.5	1.5	4.75	4.5	9.5
13	A	4.5	4.5	4.25	4.25	3.75	4.25	4	2	4.25	4	8.25
13	B	4.5	4.25	4.25	4	4	4	3.75	2	4.25	4	8.5
13	C	3.5	4	3.5	3.5	3.75	4	3.75	2.5	3.5	3.5	7.5
13	F	3.5	4.25	4.5	4	3.5	3.5	3.5	2.75	3.25	3.25	6.75
13	G	3.5	3.5	3.5	3.5	3.25	3.5	3.5	2.75	3.25	3.25	6.75
13	D	3.5	3.25	3.5	3.25	3.5	3.5	3.5	2.5	3.25	3.5	7.25
13	E	3.5	3.5	3.5	3.25	3.5	3.75	4	2.5	3.25	3.5	6.75
13	H	3.5	3.5	3.5	4	4	4	3.5	2.75	3.75	3.25	7.5
14	A	4.25	4	4	4	4.25	4.25	4	2	4.25	4	8.75
14	B	4	3.75	3.75	3.75	3.5	4.25	4	2.25	3.75	3.75	8
14	C	4	3.75	4.25	3.75	3.75	3.75	4.25	2.25	3.75	3.75	8
14	F	3.5	3.25	3.75	3.5	3.25	3.5	3.25	2.75	3.5	3.25	7.5
14	G	4	4.25	4	4	4	4.25	4	1.75	4.25	4.25	8
14	D	3.75	3.75	3.75	4	3.75	3.75	3.75	2	4	4	7.75
14	E	4	3.75	3.25	3.75	3.75	3.5	3.25	2.75	3.75	3.25	8
14	H	4.25	4.5	4.25	4.25	3.75	4.25	4.25	1.5	4.5	4.5	8.25
15	A	4.75	4.5	4.5	4.25	4	4	4	2	4.25	4	9
15	B	4.25	4	4.25	4.25	4.25	4	4.25	1.75	4.25	4.25	8.75
15	C	4.5	4.25	4	4	4	4.25	4	2	4	4	8.25
15	F	3	3	3.5	3.25	3.5	3.5	3.25	2.25	3.25	3.75	6.5
15	G	3.75	3.75	4.25	4	4.25	4.25	4.25	2.25	4	3.75	7.75
15	D	4	3.5	4	3.75	3.5	3.75	3.5	2.25	3.25	3.75	7.25
15	E	3.75	3.75	3.75	4	4	3.75	3.75	2.25	3.5	3.75	7.75
15	H	4.25	4.5	4.25	4	4.25	4	4.25	1.5	4.25	4.5	8.5
16	A	5	4.75	4.75	4.5	4.5	4.25	4.5	1.5	4.25	4.5	9.25
16	B	4.25	4.5	4.5	4	3.75	4	3.75	1.75	4	4.25	8.75
16	C	4	4	4.25	4	3.75	3.75	4	1.75	4.25	4.25	8.25
16	F	5	5	5	4.75	4.75	4.75	5	1	5	5	10
16	G	4.25	4.25	4	4	4.25	4	4.25	1.75	4	4.25	8.25
16	D	3.25	3.5	3.5	3.75	3.75	3.75	3.75	2.25	3.5	3.75	7.75
16	E	3.5	3.5	3.5	3.25	3.5	3.25	3.75	2.5	3.25	3.5	7
16	H	3.75	4	4.25	3.75	4	3.75	4	2.5	3.5	3.5	7.75
17	A	4.75	4.75	4.75	5	4.5	4.5	4.5	1.5	4	4.5	9.25
17	B	4.75	4.5	4.75	4.75	4.5	4.5	4.5	1.75	4.25	4.25	9
17	C	4.5	4.25	4.25	4.25	4.25	4.25	4.5	2	4.5	4	8.75
17	F	3	3	3.5	3.25	2.75	2.75	3	2.75	3.25	3.25	6.5
17	G	4.25	3.75	3.75	4	3.75	3.75	4	2.25	3.75	3.75	8.25
17	D	3.75	3.25	3.75	3.5	3.5	3.5	3.5	2.25	3.5	3.75	7
17	E	4.5	3.75	4	3.75	3.5	4	3.75	2.25	3.75	3.75	7.75
17	H	3.5	3.5	3.75	3.5	3.75	3.75	3.5	2.25	3.75	3.75	7
18	A	5	4	4.5	4.75	4.25	4.25	4.25	1.5	4	4.5	9
18	B	4.25	4	4.25	4.5	4	4	4	1.75	3.75	4.25	8.75
18	C	4.25	3.75	4.25	4.25	4	3.75	3.75	1.75	4	4.25	8.25
18	F	3.5	3.5	3.75	3.5	3.5	3.25	3	2.5	3.5	3.5	7.25
18	G	4.25	3.75	4.5	4	4.25	4.5	4.25	2.25	4	3.75	7.75
18	D	3.5	3.5	4	3.75	4	3.5	3.5	2	3	4	7.25
18	E	3.5	3.25	3.5	3.5	3.75	3.5	3.5	2.5	3.75	3.5	8
18	H	4	3.5	4	4	4	4	4	2	4	4	8
19	A	4	3.75	4.25	4	4.25	4	4.25	1.5	4.25	4.5	8.5
19	B	4.5	4	4.25	4.25	4	3.75	4.25	1.75	4.25	4.25	9
19	C	4	3.75	4.25	3.5	3.75	3.75	4	2	3.75	4	8
19	F	3	3.25	3.25	3.5	3.25	3.5	3.5	2	3.5	4	7
19	G	3.25	3.5	3.75	3.5	3.75	4	3.75	2.5	3.75	3.5	7.25
19	D	3.75	3.75	3.75	3.5	3.5	3.75	3.5	2.25	3.5	3.75	7
19	E	4.25	3.5	3.5	3.5	3.5	3.5	3.5	2.25	3.75	3.75	7
19	H	3	3.25	3	3.5	3.75	3.5	3.25	2.75	3.25	3.25	6.25
20	A	3.75	3.75	4.25	4	3.75	3.75	3.75	2	4	4	7.5
20	B	4.25	4.25	4	4.5	4.25	4.25	4.25	2	3.75	4	8.25
20	C	3.75	3.5	3.75	4	3.75	3.25	4	2	3.75	4	7.75
20	F	3	3.5	3.25	3.5	3.5	3.5	3	2.25	3.25	3.75	6.75
20	G	3.75	3.5	3.75	4	3.5	3.5	3.25	3	3.25	3	7
20	D	3.5	3.5	3.5	3.75	3.5	3.5	3.75	2.5	3.25	3.5	6.25
20	E	2.75	2.75	3.25	3	3	3.5	3.25	2.5	3.25	3.5	6.5
20	H	4	3.75	4	4	4.25	4	3.75	2.25	3.75	3.75	7.5
21	A	4.5	4.25	4	4.25	4	4	4.5	2	3.75	4	8
21	B	4.25	4.25	4.5	4	4.5	4	4.5	2.25	4	3.75	8
21	C	4.25	3.5	3.75	4	4.5	4.5	4.25	1.75	4.5	4.25	8
21	F	3.75	3.25	4	3.5	4	3.75	4	2.25	4	3.75	7.25
21	G	3	3.25	3	3.5	3.5	3.25	3.25	2.75	3.5	3.25	6.25
21	D	3.25	3.75	3.25	3.5	3.75	3.25	3.5	2.5	3.75	3.5	6.5
21	E	3.25	3.25	3	3.5	3.25	3	3.25	2.75	3	3.25	5.75
21	H	4	4	4	3.75	4.25	3.75	3.75	1.5	4	4.5	8.5
22	A	4.75	4.75	4.75	4.75	4	4.25	4.25	1.25	4.5	4.75	9.25
22	B	4.5	4.25	4.5	4.5	4	4	4	2	4.25	4	9
22	C	4.25	4.25	4.25	4.25	4.25	4	4	2	4.25	4	8.5
22	F	3.25	3.5	3.5	3.75	3.75	3.5	3.5	2	4	4	7.25
22	G	4	3.5	3.75	4.25	3.25	4	3.75	2.25	4.25	3.75	8
22	D	4	3.75	4	4.25	4.25	4	3.75	2.5	3.5	3.5	7.75
22	E	3.5	3.25	3.75	3.5	3.25	3.25	3.25	2.75	3.25	3.25	6.75
22	H	3.5	3.75	3.5	4	3.5	3.75	3.25	2.75	3.5	3.25	7
23	A	4.75	4.5	4.5	4.5	4.75	4.75	4.75	1.25	4.75	4.75	9.25
23	B	4	3.75	4.25	4.25	4.5	4.5	4.25	1.5	4.5	4.5	8.75
23	C	4.5	4.5	4.25	4.25	4.25	4.25	4.5	1.5	4.5	4.5	9.25
23	F	4	3.5	3.75	3.75	4	3.75	3.75	2.25	3.75	3.75	7.75
23	G	3.25	3	3.25	3.25	3.5	4	3.5	2.75	3.25	3.25	6.75
23	D	3.25	3.75	4	3.5	3.25	3	3.5	2.5	3.75	3.5	8
23	E	4	3.75	3.75	3.5	3.75	3.5	3.75	2.25	3.75	3.75	7.75
23	H	3	3.25	3.5	3.25	2.75	3.75	3	2.75	3.5	3.25	6.75
24	A	4	3.75	3.75	3.5	4	4	3.75	2.25	3.75	3.75	8.5
24	B	4.25	3.75	4	4	4	3.75	3.75	2.25	4	3.75	8.5
24	C	4.75	4	4.5	4.25	4	4.25	4.25	1.5	4.5	4.5	9
24	F	3.5	3.25	3	3.25	3.5	3.5	3.25	2.25	3.5	3.75	7.25
24	G	4.5	4.25	4	4.25	4	3.75	3.5	2	3.5	4	8.25
24	D	4	3.75	3.75	3.75	3.75	3.75	3.5	2.25	3.75	3.75	8.25
24	E	3.5	3.25	3.25	3.5	3.75	3.25	3.5	2.75	3.5	3.25	7.5
24	H	4	3.75	4	4	3.5	3.75	3.5	2	4.25	4	8.25
25	A	4.25	4.25	4.5	4.75	4	4.5	4	1.25	4.5	4.75	9
25	B	4.75	4.75	4.75	5	4.5	4.5	4.5	1.75	4.75	4.25	9.25
25	C	4.5	4.75	4.25	4.75	4.25	4.25	4.5	1.5	4.5	4.5	9.25
25	F	4	2.75	3.75	3.75	3.5	3.5	3.5	2.5	3.75	3.5	6.75
25	G	4.5	4.75	4.5	4.5	4.25	4.25	4.25	1.5	4.5	4.5	9.25
25	D	4	3.5	3.75	4	3.5	4	4	2.25	4	3.75	8.25
25	E	4	3.5	3	2.75	3.25	3.5	3.25	2.5	3.5	3.5	7.75
25	H	3	3	3.5	3.25	3.5	3	3.25	3	3.5	3	6.5
26	A	4.25	4.75	4.25	4.25	4	4	4	2	4.25	4	9
26	B	4	4.5	4	4.25	4.25	4.25	4	1.75	4	4.25	9
26	C	3.75	4	3.75	4	3.5	3.75	3.75	2	4	4	8
26	F	3.5	2.75	3.5	3.25	3.25	4	3.5	2.25	3.5	3.75	7
26	G	3.25	3.25	3.5	3.5	3.75	3.5	3.5	2.75	3.25	3.25	6.75
26	D	4	3	3.5	3.75	3	3.75	3.25	2.75	3.5	3.25	7.5
26	E	2.75	3	3	3.25	2.75	3.25	2.75	2.75	3	3.25	6.25
26	H	3	3.25	3.5	3.75	3.5	3.5	3.25	2.75	3.5	3.25	6.25
27	A	5	4.75	4.5	4.5	4.5	4.5	4.25	1.5	4.25	4.5	9
27	B	4.5	4.5	4	4.5	4.25	4.5	4.25	1.5	4.5	4.5	8.5
27	C	4	3.75	4	4.25	4	4.25	4	1.75	4	4.25	8.25
27	F	3.75	3.25	3.75	3.75	3.75	4	3.75	2	3.75	4	7.5
27	G	4.5	4.5	4	4.5	4	4	4.25	1.5	4.25	4.5	8.25
27	D	3.25	3.25	3.5	3.5	3.5	3.75	3.5	2	3.75	4	7.5
27	E	4.25	3.5	3.5	3.75	3.5	3.5	3.75	2	3.75	4	7.5
27	H	3.75	3.25	3.25	3.5	3.25	3.5	3.25	2.25	3.25	3.75	7
28	A	3.5	4	4	4	4	4	4	1.75	3.5	4.25	8.25
28	B	4	3.75	4	3.75	3.75	3.75	3.5	2.25	4	3.75	8.5
28	C	3.5	3.75	3.25	3.25	3.75	3.75	3.5	2.5	3.75	3.5	7.75
28	F	4.5	4.75	4.75	4.5	4.75	4.5	4	1	4.5	5	9.25
28	G	4	3.5	4.75	4	4	4.75	4.5	2	3.75	4	8.25
28	D	3.5	3.75	4.5	3.5	4	3.5	3.75	1.75	4.25	4.25	8
28	E	3.5	3.75	3.75	3.25	3.5	3.75	4	2	3.5	4	7.75
28	H	3.5	3.25	3.5	3.25	3.5	3.75	3.5	2.5	3.75	3.5	7.5
29	A	4.5	4.25	4.5	4	4	4	4.5	2.25	4	3.75	8
29	B	4	4.25	4	4.25	4.5	4.25	4	1.75	4	4.25	8.5
29	C	3.5	3.25	3.5	3.75	3.5	3.75	3.5	2.25	4	3.75	7
29	F	2.5	2.75	3	3	2.75	3	2.75	3.25	3.25	2.75	5.75
29	G	3.75	3.25	3.5	3.75	3.25	3.5	3	2	3.75	4	6.75
29	D	3	3.5	3.25	3.5	3.75	3.5	3.5	2.5	3.75	3.5	6.75
29	E	3.25	3.25	3.75	3.25	3.5	3.75	3.25	2.5	3.5	3.5	6.5
29	H	3.75	3.25	3.5	3.25	3.5	3.5	3.25	2.5	3.5	3.5	6.75
30	A	3.75	3.75	3.75	3.75	3.75	3.75	3.5	2.25	4	3.75	8.25
30	B	3.75	3.75	3.5	4	3.75	4	3.75	2.25	4	3.75	7.75
30	C	4	4	4	3.75	4	4	4	1.75	3.75	4.25	8.5
30	F	4	4.5	4.75	4.75	4.5	4.75	4.5	1.5	4.75	4.5	9
30	G	3.25	3.75	3.25	3.5	3.25	3	3.25	2.75	3.5	3.25	7.25
30	D	3.5	3.75	3.5	3.75	3.75	3.75	3.75	2.25	3.75	3.75	7.25
30	E	3.5	4	3.75	3.75	3.75	3.5	3.75	2	3.75	4	8.25
30	H	4.75	5	4.75	5	4.5	4.75	4.5	1	4.75	5	9.25
31	A	4	4.25	4	4.25	4.25	4.25	3.75	1.5	4.25	4.5	8.5
31	B	4.5	4.5	4.25	4.5	4.25	4.75	4.25	1.5	4.5	4.5	9
31	C	4	3.75	3.5	3.75	3.75	3.75	3.5	2	3.75	4	8
31	F	3.75	4	4.25	3.75	4.25	3.75	4.25	2	4.25	4	8.25
31	G	3	3.5	3.5	3.5	3.5	3.5	3.25	2.25	3.5	3.75	7.25
31	D	3.5	3.5	3.75	4.25	3.5	3.5	3.25	2.25	3.75	3.75	7.75
31	E	3.25	3.25	3.5	3.75	3	3.25	3.25	2.25	3.25	3.75	7.5
31	H	3.5	3.75	3.25	3.5	3.75	3.75	3.5	2.25	3.75	3.75	8
32	A	4.25	4.25	4.25	4	4.25	4.5	4.25	1.75	4.25	4.25	8.5
32	B	4.5	3.75	4.25	4.25	4	4.25	4	1.75	4	4.25	8.5
32	C	4.75	4.5	4.5	4.25	4	4.25	3.75	1.75	4.25	4.25	9
32	F	4.5	4.5	4.5	4	4.5	4.5	4	1.25	4	4.75	9.5
32	G	4.5	4	3.75	4	4	4	3.75	1.75	4	4.25	8.75
32	D	3.5	3.5	4	3.5	3.5	3.75	3.75	2	4	4	7.5
32	E	2.75	3	3.25	3	3	3.25	3	3	3.25	3	6.25
32	H	3.5	3.5	3.25	3.25	3.5	3.5	3.5	2.75	3.25	3.25	7
33	A	3.75	4	4	4	3.75	4.25	4	1.75	4	4.25	8.75
33	B	3.75	4.25	3.75	4	4.25	4.25	4.25	1.75	4.25	4.25	8.75
33	C	3.5	3.75	3.75	3.5	3.75	3.75	3.5	2	4	4	8.25
33	F	3	2.75	3.75	3.25	3.75	3.75	3.5	2.5	3.25	3.5	6.5
33	G	4	3.75	3.5	4	4	4	3.75	2	4	4	8.25
33	D	3	3	3	3.25	3.5	3.5	3.25	2.75	3.25	3.25	7
33	E	3.25	3.5	3.5	3.25	3.25	3.75	3.25	2.5	3.5	3.5	7
33	H	4.5	4.75	4.75	4.5	4.5	4.5	4.25	1.25	4.75	4.75	9.5
34	A	4.5	4	4.25	4.25	4	4.5	4	2	4.25	4	8.5
34	B	3.5	3.75	3.75	3.75	3.75	4	3.5	2	4	4	8
34	C	3.5	3.25	3.5	3.25	3.75	3.5	3.25	2.5	3.5	3.5	7.75
34	F	1.75	2.25	2.75	2	1.75	2.25	2	4	2	2	4
34	G	3.75	3.75	3.75	3.75	3.75	4	3.5	2.25	4	3.75	7.25
34	D	4	3.5	4	3.75	3.75	4	3.75	2	4	4	7.75
34	E	3.25	3.5	3.25	3.25	3.5	3.5	3.25	2.5	3.5	3.5	7.25
34	H	4.25	4.75	4.5	4	4	4.5	4.25	1.5	4.25	4.5	9
35	A	4.75	4.75	4.5	4	4.25	4.5	4.5	1.5	4.5	4.5	9
35	B	3.25	3.5	3	3.25	3	3.25	3.25	2.75	3.25	3.25	7
35	C	3	3.5	3.5	3.25	3.5	3	3.25	2.5	3	3.5	6.5
35	F	3	3.25	3.5	3.25	3.25	3.25	3.25	2.5	3	3.5	6
35	G	4.5	4.75	4.75	4.5	4.25	4.5	4.5	1.5	4.25	4.5	9.25
35	D	3.5	3.5	3.5	3.5	3.5	3.75	3.5	2.5	3.5	3.5	7.75
35	E	3	3	3.25	3.25	3	3.75	3.25	2.5	3.25	3.5	6.75
35	H	3	3	3	3.25	3.5	3	3.25	2.75	3	3.25	7
36	A	4.75	4.5	4.25	4.25	4.25	4.5	4	1.5	4	4.5	9
36	B	4.5	4.25	3.75	4	4	3.75	3.5	2	4	4	8.5
36	C	4.5	4.5	4	4.25	4	4.25	3.75	2	4	4	8.75
36	F	3.25	3	3.5	3.5	3.5	3.75	3.5	2.25	3.25	3.75	7.5
36	G	3.5	4	3.5	3.5	3.25	3.75	3.5	2.25	3.5	3.75	7.5
36	D	3.5	3	3.75	3.25	3.5	4	3.5	2.5	3.25	3.5	6.5
36	E	4.25	3.75	4	4	3.75	3.75	3.75	2	4	4	7.5
36	H	3.5	3.25	3.75	3.5	4	3.75	3.5	2.25	3.5	3.75	7.25
37	A	4.5	4.25	4.25	4.25	4	4.5	4.25	1.5	4.25	4.5	8.75
37	B	4.5	4.25	4	4.25	4	4.25	4	1.75	4	4.25	8.75
37	C	4.25	4	4.25	4	4	4.25	3.75	2.25	4.5	3.75	8
37	F	2.5	3	3.25	2.75	2.75	3	2.75	3	2.75	3	5.75
37	G	3.25	3.5	3	3.25	3.25	3.75	3.5	2.5	3	3.5	6.25
37	D	3.25	3	3.25	3	3.5	3	3	3	3	3	5.75
37	E	3.75	3.75	3.5	3.75	3.5	3.25	3.25	2.5	3.5	3.5	6.5
37	H	2.25	2.75	2.25	2.25	2.25	2.75	2.75	3.5	2.5	2.5	4.25
38	A	4.5	4	4.5	4.5	4	3.75	4.25	2	4.25	4	8.75
38	B	4	3.75	4.25	4	4	4.25	4	2	4	4	8.25
38	C	4	3.75	4	4	4	4	4	2.25	4	3.75	8
38	F	2.75	2.75	2.75	2.75	2.75	2.75	2.75	3.25	3	2.75	5
38	G	3.25	3.5	3	3	3.25	3	3	2.5	3.5	3.5	6.75
38	D	3.25	3	3.5	3.25	2.75	3.5	3.25	3	3.25	3	6
38	E	3	2.75	3	2.75	3	3	3	2.5	3.5	3.5	5.5
38	H	3	3.25	3	3.25	3.25	3	3	3	3	3	6
39	A	4.75	4.75	4	4.25	4	4.5	4.25	1.5	4.25	4.5	8.5
39	B	4.25	4.25	4	4.25	3.75	4	3.75	2	4	4	8
39	C	4.25	3.5	4	3.5	4	3.75	3.75	2	4	4	8
39	F	3.5	3.5	3.75	3.75	3.75	3.5	3.5	2	3.5	4	7
39	G	3	3.25	3.25	3.5	3.5	3.75	3.5	2.5	3.5	3.5	7
39	D	3.75	3.5	3.25	3.5	3.5	3.25	3.25	2.5	3.5	3.5	6
39	E	3.25	3.5	3.5	3.5	3.25	3.5	3.5	2.5	3.25	3.5	6
39	H	3.5	3.25	3.5	3	3.5	2.75	3	2.75	3.5	3.25	6.25
40	A	4.75	4	4.25	4.25	4	4	4	1.75	4	4.25	8.75
40	B	4.25	4	4	4	4	4	4	1.75	4.5	4.25	8.25
40	C	4	4	4	4	3.75	4	3.5	2.25	4.25	3.75	8.25
40	F	2.25	2.25	1.75	2.25	2.25	2	2	4.25	1.75	1.75	3
40	G	4	4	3.75	4	3.75	4	3.75	2	4	4	7.25
40	D	3.75	3.75	4	3.5	3.75	4	3.75	2.25	4	3.75	7.25
40	E	3.5	3.5	3.5	3.5	3.5	3.75	3.25	2.25	3.75	3.75	6.25
40	H	3.5	3.25	3.25	3.25	3.25	3.5	3.25	3.25	3.5	2.75	6.75
41	A	4.5	4.25	4.75	4.25	4.5	4.5	4.25	1.75	4	4.25	8.75
41	B	4.5	4	4	4	4.25	4.25	4	1.75	4	4.25	8.25
41	C	3.75	3.75	4.25	3.5	4	3.75	3.25	2.25	4	3.75	7.75
41	F	3	2.75	2.75	2.75	2.75	2.5	2.75	3	2.25	3	4.75
41	G	3.75	3.75	4	3.5	3.5	3.75	3.75	2.25	4.25	3.75	7.5
41	D	3	3	2.5	2.75	3	3	3	2.75	2.75	3.25	7
41	E	4	3.5	3.5	4	3.75	3.5	3.5	2	3.75	4	7
41	H	4	3.25	3.5	4	4	4	3.25	2	4	4	8
42	A	4.75	4	4	4	4	4.5	4.5	1.25	4.5	4.75	8.5
42	B	3.5	3.75	4.25	4.25	4.5	4.5	4.5	1.5	4.25	4.5	8.75
42	C	4.25	3.75	4	3.75	3.5	3.75	3.5	2.25	3.75	3.75	7.75
42	F	3.25	3.25	3.75	3.5	3.5	3.25	3.5	2.25	3.5	3.75	6
42	G	3.75	3.5	3.75	3.75	3.75	4	3.75	1.75	4	4.25	8
42	D	3.5	3.25	3.5	3.5	3.25	3.75	3.5	2.75	3.5	3.25	6.25
42	E	4	3.5	4	3.25	3.75	3.5	3.75	2.25	3.5	3.75	7.25
42	H	3.5	3.5	3.75	3.75	3.75	3.5	3.5	2.75	3.5	3.25	7
43	A	4.75	4	3.75	4	4.25	4.25	4	1.5	4	4.5	8.75
43	B	4.25	4.25	4.25	3.75	4.25	4.25	4	1.75	4.25	4.25	9.25
43	C	3.75	3.25	3.75	3.75	3.75	4.25	3.5	2.25	3.75	3.75	7.75
43	F	3	3	3	3	3	3.5	3.25	2.75	3.25	3.25	6.5
43	G	4.25	4	4	4	4	3.75	3.5	2.25	3.75	3.75	7.75
43	D	3.5	3	3.5	3.25	3.5	3.75	3.5	2.5	3.5	3.5	6.75
43	E	3.25	3.25	3.25	3	3.25	3.25	3.25	2.75	3	3.25	5.75
43	H	3.25	3.25	3.25	3.25	3.25	3.5	3.25	2.25	3.5	3.75	6.5
44	A	4.5	4.5	4.25	4.25	4.75	4.25	4.25	1.5	4.25	4.5	9
44	B	3.75	3.5	3.5	3.5	3.5	3.25	3.5	2.5	3.5	3.5	7.25
44	C	3.5	3.5	3.5	3.5	3.75	3.5	3.5	2.5	3.75	3.5	7.5
44	F	4	3.25	3.5	3.5	3.75	3.5	3.5	2.25	3.75	3.75	6.75
44	G	4.5	4.5	4.25	4.25	4.5	4.5	4.25	1.5	4.25	4.5	8.75
44	D	4	3.75	4.25	4	3.75	3.75	4	2.25	4	3.75	8.25
44	E	3.75	3.25	3.5	3.25	3.5	3.25	3.5	2.5	3.5	3.5	6.5
44	H	3.5	3.75	3	3	3.25	3.25	3.25	2.25	3.75	3.75	6.5
45	A	4.25	4.25	4.5	4.25	4	4.5	4.25	1.5	4	4.5	8.75
45	B	4.25	4	4.25	4.5	4.75	4.25	4.25	1.5	4.5	4.5	8.75
45	C	4.5	4	4.5	4.25	4.75	4.25	4.5	1.25	4.5	4.75	9.25
45	F	3.5	3.5	3	3.25	3	3.5	3.25	2.75	3.5	3.25	6
45	G	4	4.25	4.25	4.25	4.25	4	4.25	1.5	4.25	4.5	8.75
45	D	3.25	3.25	3.5	3.5	3.5	3.5	3.5	2.5	3.5	3.5	6.5
45	E	4	3.5	3.25	3.25	3.5	3.5	3.5	2.75	3.25	3.25	6.75
45	H	4.25	4	3.25	3.5	4	4	3.75	2	3.75	4	7.25
