# Supplementary material for: Comparing large language models and search engine responses to common orthodontic questions
Source: PLoS One. 2026 Jan 2;21(1):e0339908. doi: 10.1371/journal.pone.0339908 (PMC12758715; doi:10.1371/journal.pone.0339908)
Supplement: S15 Appendix — (R) [file pone.0339908.s015.R]

data <- X2025_1_10_可分析数据
View(data)
data <- X2025_4_30_可分析问题平均分
View(data)
data_510<-X2025_5_10_问题分组差异性分析
View(data_510)
summary(data$OvSa[data$AI=="se"])
#定义变量#定义变量#定义变量
quen<-data$Quen
ai<-data$AI
accy<-data$Accy
coms<-data$Coms
focs<-data$Focs
ovqu<-data$OvQu
emem<-data$EmEm
coem<-data$CoEm
ovem<-data$OvEm
spvo<-data$SpVo
locl<-data$LoCl
ovre<-data$OvRe
ovsa<-data$OvSa
data$quay<-(data$Accy+data$Coms+data$Focs+data$OvQu)/4
data$empy<-(data$EmEm+data$CoEm+data$OvEm)/3
data$reay<-(data$SpVo+data$LoCl+data$OvRe)/3
data$Quen<-as.character(data$Quen)
#描述性统计：小提琴图
summary(ovsa[quen==1])
sd(ovsa[quen==1])
summary(ovsa[quen==2])
sd(ovsa[quen==2])
summary(ovsa[quen==3])
sd(ovsa[quen==3])
summary(ovsa[quen==4])
sd(ovsa[quen==4])
summary(ovsa[quen==5])
sd(ovsa[quen==5])
summary(ovsa[quen==6])
sd(ovsa[quen==6])
summary(ovsa[quen==7])
sd(ovsa[quen==7])
summary(ovsa[quen==8])
sd(ovsa[quen==8])
summary(ovsa[quen==9])
sd(ovsa[quen==9])
summary(ovsa[quen==10])
sd(ovsa[quen==10])
summary(ovsa[quen==11])
sd(ovsa[quen==11])
summary(ovsa[quen==12])
sd(ovsa[quen==12])
summary(ovsa[quen==13])
sd(ovsa[quen==13])
summary(ovsa[quen==14])
sd(ovsa[quen==14])
summary(ovsa[quen==15])
sd(ovsa[quen==15])
summary(ovsa[quen==16])
sd(ovsa[quen==16])
summary(ovsa[quen==17])
sd(ovsa[quen==17])
summary(ovsa[quen==18])
sd(ovsa[quen==18])
summary(ovsa[quen==19])
sd(ovsa[quen==19])
summary(ovsa[quen==20])
sd(ovsa[quen==20])
summary(ovsa[quen==21])
sd(ovsa[quen==21])
summary(ovsa[quen==22])
sd(ovsa[quen==22])
summary(ovsa[quen==23])
sd(ovsa[quen==23])
summary(ovsa[quen==24])
sd(ovsa[quen==24])
summary(ovsa[quen==25])
sd(ovsa[quen==25])
summary(ovsa[quen==26])
sd(ovsa[quen==26])
summary(ovsa[quen==27])
sd(ovsa[quen==27])
summary(ovsa[quen==28])
sd(ovsa[quen==28])
summary(ovsa[quen==29])
sd(ovsa[quen==29])
summary(ovsa[quen==30])
sd(ovsa[quen==30])
summary(ovsa[quen==31])
sd(ovsa[quen==31])
summary(ovsa[quen==32])
sd(ovsa[quen==32])
summary(ovsa[quen==33])
sd(ovsa[quen==33])
summary(ovsa[quen==34])
sd(ovsa[quen==34])
summary(ovsa[quen==35])
sd(ovsa[quen==35])
summary(ovsa[quen==36])
sd(ovsa[quen==36])
summary(ovsa[quen==37])
sd(ovsa[quen==37])
summary(ovsa[quen==38])
sd(ovsa[quen==38])
summary(ovsa[quen==39])
sd(ovsa[quen==39])
summary(ovsa[quen==40])
sd(ovsa[quen==40])
summary(ovsa[quen==41])
sd(ovsa[quen==41])
summary(ovsa[quen==42])
sd(ovsa[quen==42])
summary(ovsa[quen==43])
sd(ovsa[quen==43])
summary(ovsa[quen==44])
sd(ovsa[quen==44])
summary(ovsa[quen==45])
sd(ovsa[quen==45])
library(ggplot2)
ggplot(data, aes(x = AI, y = LoCl)) +
  geom_violin(trim = FALSE, fill = "skyblue", color = "black") +  # 绘制小提琴主体，设置填充色和边框色
  geom_boxplot(width = 0.1, fill = "white") +  # 可以叠加箱线图，更直观显示数据分布
  theme_minimal() +  # 使用简洁的主题
  labs(x = "LLMs/SearchingEngine", y = "Values", title = "Logical Clarity") 
#加四分位数
library(dplyr)
library(ggplot2)

# 添加分组变量
data <- data %>%
  mutate(Group = ifelse(AI %in% c("A", "B", "C", "D", "E"), "ABCDE", "FGH"))

ggplot(data, aes(x = AI, y = LoCl)) +
  # 小提琴图：根据分组填充颜色
  geom_violin(
    trim = FALSE, 
    aes(fill = Group),  # 按分组映射颜色
    color = "black",     # 边框颜色保持黑色
    show.legend = FALSE  # 隐藏图例（按需删除）
  ) +
  # 手动指定填充颜色
  scale_fill_manual(
    values = c("ABCDE" = "#AED0EE", "FGH" = "#B1D5CB")
  ) +
  # 后续图层保持不变
  geom_boxplot(width = 0.1, fill = "white") +
  geom_text(
    data = data %>% 
      group_by(AI) %>% 
      summarise(
        Q1 = quantile(LoCl, 0.25),
        Median = median(LoCl),
        Q3 = quantile(LoCl, 0.75),
        y_pos = max(LoCl) + 0.2
      ),
    aes(
      y = y_pos,
      label = sprintf("Q1: %.2f\nMedian: %.2f\nQ3: %.2f", Q1, Median, Q3)
    ),
    position = position_nudge(x = 0.3),
    size = 3, 
    color = "black",
    vjust = 0
  ) +
  theme_minimal() +
  labs(
    x = "LLMs/SearchingEngine", 
    y = "Values", 
    title = "Logical Clarity"
  ) +
  coord_cartesian(ylim = c(NA, max(data$LoCl) + 0.5))
#所有组差异性分析：
shapiro.test(coms[ai=="A"])#进行正态性检验
t.test(coms[ai=="A"], coms[ai=="D"])

kw_test <- kruskal.test(Accy ~ AI, data=data)#多组进行Kruskal-Wallis H检验
print(kw_test)
result <- wilcox.test(data$Accy[data$AI=="LLMs"], data$Accy[data$Accy=="se"], exact = FALSE)#两组执行Mann-Whitney U检验
print(result)
# 确保AI变量中存在"se"组别
result <- wilcox.test(data$OvSa[data$AI == "LLMs"], 
                      data$OvSa[data$AI == "se"],  # 使用AI变量分组
                      exact = FALSE)
print(result)
#AI组间比较和搜索引擎比较
#先提取子集，假设数据框为df，分组变量为group，因变量为y
subgroup_ABCFG <- subset(data, AI %in% c("A", "B", "C", "F", "G"))
subgroup_DEH <- subset(data, AI %in% c("D", "E", "H"))
ABCFG_kwtest<-kruskal.test(OvSa ~ AI, data = subgroup_ABCFG)
print(ABCFG_kwtest)
DEH_kwtest<-kruskal.test(OvSa ~ AI, data = subgroup_DEH)
print(DEH_kwtest)
summary(subgroup_ABCFG$Focs[subgroup_ABCFG$Quen==9])

#成组输出数值
install.packages("dplyr")
library(dplyr)
result <- subgroup_DEH %>%
  group_by(Quen) %>%
  summarise(mean_ovsa = mean(OvSa))
print(result)
print(result, n = Inf)  # Inf 表示显示所有行

#热力图绘制
install.packages("pheatmap")
library(pheatmap)
data_AI<-as.matrix(data_AI)
data_Eg<-as.matrix(data_Eg)
my_colors<-colorRampPalette(c("#93D5DC","white","#2E59A7"))(100)
my_breaks<-seq(2.5,4.5,length.out=101)
rownames(data_Eg)<-1:45


# 计算行统计量（均值±标准差）
row_means <- round(apply(data_Eg, 1, mean), 2)
row_sds <- round(apply(data_Eg, 1, sd), 2)
rownames(data_Eg) <- paste0(1:nrow(data_Eg), "(", row_means, "±", row_sds, ")")

# 计算列统计量（若需要）
col_means <- round(apply(data_Eg, 2, mean), 2)
col_sds <- round(apply(data_Eg, 2, sd), 2)

# 处理列名（假设原始列名为数字或已有名称）
if(is.null(colnames(data_AI))) {
  colnames(data_AI) <- 1:ncol(data_AI)  # 若原本无列名则添加数字列名
}
colnames(data_Eg) <- paste0(colnames(data_Eg), "(", col_means, "±", col_sds, ")")


#问题分组差异性分析
data_wtcy<-X2025_2_13_问题分组差异性分析
View(data_wtcy)
result <- wilcox.test(
  data_wtcy$ovsa_eg[data_wtcy$Group==5],
  data_wtcy$ovsa_eg[data_wtcy$Group==6],
  exact = FALSE)#两组执行Mann-Whitney U检验
print(result)

kw_test <- kruskal.test(ovsa ~ Group, data=data_wtcy)#多组进行Kruskal-Wallis H检验
print(kw_test)
#专家一致性检验
df<-X2025_3_9_专家一致性检验数据
# 计算每一行的变异系数（CV）
cv_values <- apply(df, 1, function(row) {
  sd(row) / mean(row)
})
# 将CV值添加到数据框中
df$CV <- cv_values
# 获取CV值大于0.25的行号和CV值
high_cv_indices <- which(df$CV > 0.75)
high_cv_values <- df$CV[high_cv_indices]
# 输出行号和CV值
result <- data.frame(Row = high_cv_indices, CV = high_cv_values)
print(result)
summary(result)
#计算ICC
install.packages("irr")
library(irr)
icc(df, model = "twoway", type = "consistency", unit = "single")

#####
#####下面为组间差异检验
dat <- evaluation_scores

# 分组设置：A–E 为 LLM；F–H 为 Search
llm_levels <- c("A","B","C","D","E")
se_levels  <- c("F","G","H")
dat$Group2 <- ifelse(dat$AI %in% llm_levels, "LLM", "Search")

# 选择“已汇总均值”的数值型指标列（排除 ID 类列）
drop_cols <- c("问题序号", "AI", "Group2")
is_num <- sapply(dat, is.numeric)
indicator_cols <- setdiff(names(dat)[is_num], drop_cols)

# --- 工具函数 ---
kw_p <- function(x, g) {
  ok <- !is.na(x) & !is.na(g)
  if (length(unique(g[ok])) < 2) return(NA_real_)
  suppressWarnings(kruskal.test(x[ok] ~ g[ok])$p.value)
}

pairwise_wilcox_df <- function(x, g, method = "bonferroni") {
  ok <- !is.na(x) & !is.na(g)
  x <- x[ok]; g <- droplevels(factor(g[ok]))
  if (nlevels(g) < 2) return(NULL)
  pw_adj <- suppressWarnings(pairwise.wilcox.test(x, g, p.adjust.method = method, exact = FALSE)$p.value)
  if (is.null(pw_adj)) return(NULL)
  res <- data.frame()
  for (i in seq_len(nrow(pw_adj))) {
    for (j in seq_len(ncol(pw_adj))) {
      if (!is.na(pw_adj[i, j])) {
        res <- rbind(res,
                     data.frame(grp1 = rownames(pw_adj)[i],
                                grp2 = colnames(pw_adj)[j],
                                p_adj = pw_adj[i, j],
                                stringsAsFactors = FALSE))
      }
    }
  }
  # 原始 p（未校正）
  pw_raw <- suppressWarnings(pairwise.wilcox.test(x, g, p.adjust.method = "none", exact = FALSE)$p.value)
  res$p_raw <- NA_real_
  for (k in seq_len(nrow(res))) {
    res$p_raw[k] <- pw_raw[res$grp1[k], res$grp2[k]]
  }
  res
}

## ===============================
## (A) LLM vs Search（两组，多指标）
## ===============================
p_raw_two <- sapply(indicator_cols, function(col) {
  x <- dat[[col]]; g <- dat$Group2
  ok <- !is.na(x) & !is.na(g)
  if (length(unique(g[ok])) < 2) return(NA_real_)
  suppressWarnings(wilcox.test(x[ok] ~ g[ok], exact = FALSE)$p.value)
})
keep <- !is.na(p_raw_two)
pvals_two <- data.frame(
  indicator  = names(p_raw_two)[keep],
  p_raw      = as.numeric(p_raw_two[keep]),
  p_adj_bonf = p.adjust(as.numeric(p_raw_two[keep]), method = "bonferroni"),
  p_adj_fdr  = p.adjust(as.numeric(p_raw_two[keep]),  method = "fdr"),
  stringsAsFactors = FALSE
)

## ===============================
## (B) LLMs 内部（A–E，多组）
## ===============================
sub_llm <- subset(dat, AI %in% llm_levels)
sub_llm$AI <- droplevels(factor(sub_llm$AI, levels = llm_levels))

p_raw_llm <- sapply(indicator_cols, function(col) kw_p(sub_llm[[col]], sub_llm$AI))
keep2 <- !is.na(p_raw_llm)
pvals_llm <- data.frame(
  indicator     = names(p_raw_llm)[keep2],
  kw_p_raw      = as.numeric(p_raw_llm[keep2]),
  kw_p_adj_bonf = p.adjust(as.numeric(p_raw_llm[keep2]), method = "bonferroni"),
  kw_p_adj_fdr  = p.adjust(as.numeric(p_raw_llm[keep2]),  method = "fdr"),
  stringsAsFactors = FALSE
)

# 可选：LLMs 内部两两比较（Bonferroni & FDR）
pw_llm_bonf <- do.call(rbind, lapply(indicator_cols, function(col) {
  df <- pairwise_wilcox_df(sub_llm[[col]], sub_llm$AI, method = "bonferroni")
  if (is.null(df)) return(NULL)
  df$indicator <- col; df$method <- "bonferroni"; df
}))
pw_llm_fdr <- do.call(rbind, lapply(indicator_cols, function(col) {
  df <- pairwise_wilcox_df(sub_llm[[col]], sub_llm$AI, method = "fdr")
  if (is.null(df)) return(NULL)
  df$indicator <- col; df$method <- "fdr"; df
}))
pw_llm <- rbind(pw_llm_bonf, pw_llm_fdr)

## ===============================
## (C) Search 内部（F–H，多组）
## ===============================
sub_se <- subset(dat, AI %in% se_levels)
sub_se$AI <- droplevels(factor(sub_se$AI, levels = se_levels))

p_raw_se <- sapply(indicator_cols, function(col) kw_p(sub_se[[col]], sub_se$AI))
keep3 <- !is.na(p_raw_se)
pvals_se <- data.frame(
  indicator     = names(p_raw_se)[keep3],
  kw_p_raw      = as.numeric(p_raw_se[keep3]),
  kw_p_adj_bonf = p.adjust(as.numeric(p_raw_se[keep3]), method = "bonferroni"),
  kw_p_adj_fdr  = p.adjust(as.numeric(p_raw_se[keep3]),  method = "fdr"),
  stringsAsFactors = FALSE
)

# 可选：Search 内部两两比较
pw_se_bonf <- do.call(rbind, lapply(indicator_cols, function(col) {
  df <- pairwise_wilcox_df(sub_se[[col]], sub_se$AI, method = "bonferroni")
  if (is.null(df)) return(NULL)
  df$indicator <- col; df$method <- "bonferroni"; df
}))
pw_se_fdr <- do.call(rbind, lapply(indicator_cols, function(col) {
  df <- pairwise_wilcox_df(sub_se[[col]], sub_se$AI, method = "fdr")
  if (is.null(df)) return(NULL)
  df$indicator <- col; df$method <- "fdr"; df
}))
pw_se <- rbind(pw_se_bonf, pw_se_fdr)

## ===============================
## 导出结果（与稿件 p-value1/2/3 对应）
## ===============================
write.csv(pvals_two, "pvals_LLM_vs_Search.csv", row.names = FALSE)   # p-value1
write.csv(pvals_llm, "pvals_within_LLMs.csv",  row.names = FALSE)    # p-value2
write.csv(pvals_se,  "pvals_within_Search.csv",row.names = FALSE)    # p-value3

# 可选：事后两两比较（补充材料）
if (!is.null(pw_llm)) write.csv(pw_llm, "pairwise_within_LLMs.csv", row.names = FALSE)
if (!is.null(pw_se))  write.csv(pw_se,  "pairwise_within_Search.csv", row.names = FALSE)

## ===============================
## Methods 段落一句话模板（打印）
## ===============================
cat("\nMethods sentence:\n",
    "For multiple comparisons, p-values were adjusted using Bonferroni and FDR procedures (p_adj < 0.05 considered significant). ",
    "Two-group tests (LLMs vs search engines) used the Wilcoxon rank-sum test; within-group differences were assessed using the Kruskal–Wallis test, with post hoc pairwise Wilcoxon tests reported in the Supplementary Tables.\n", sep = "")

## ==== 读入多重比较校正结果 ====
two   <- read.csv("pvals_LLM_vs_Search.csv", stringsAsFactors = FALSE)   # p-value1
llms  <- read.csv("pvals_within_LLMs.csv",  stringsAsFactors = FALSE)    # p-value2
se    <- read.csv("pvals_within_Search.csv",stringsAsFactors = FALSE)    # p-value3

## ==== 选择用于呈现的校正方法（两选一）====
use_method <- "bonferroni"  # 也可设为 "fdr"
## p 值转字符串：<0.001，保留三位小数
fmt_p <- function(p) {
  ifelse(is.na(p), NA,
         ifelse(p < 0.001, "<0.001", sprintf("%.3f", p)))
}

## 星号规则（可按需调整阈值）
stars <- function(p) {
  ifelse(is.na(p), "",
         ifelse(p < 0.001, "***",
                ifelse(p < 0.01,  "**",
                       ifelse(p < 0.05, "*", ""))))
}
## ===== p-value1: LLM vs Search（每个 indicator 一行） =====
if (use_method == "bonferroni") {
  two$p_adj_final <- two$p_adj_bonf
} else {
  two$p_adj_final <- two$p_adj_fdr
}
pval1 <- data.frame(
  indicator = two$indicator,
  p_value1  = fmt_p(two$p_adj_final),
  stars1    = stars(two$p_adj_final),
  stringsAsFactors = FALSE
)

## ===== p-value2: within LLMs（Kruskal–Wallis 的校正 p） =====
if (use_method == "bonferroni") {
  llms$p_adj_final <- llms$kw_p_adj_bonf
} else {
  llms$p_adj_final <- llms$kw_p_adj_fdr
}
pval2 <- data.frame(
  indicator = llms$indicator,
  p_value2  = fmt_p(llms$p_adj_final),
  stars2    = stars(llms$p_adj_final),
  stringsAsFactors = FALSE
)

## ===== p-value3: within Search（Kruskal–Wallis 的校正 p） =====
if (use_method == "bonferroni") {
  se$p_adj_final <- se$kw_p_adj_bonf
} else {
  se$p_adj_final <- se$kw_p_adj_fdr
}
pval3 <- data.frame(
  indicator = se$indicator,
  p_value3  = fmt_p(se$p_adj_final),
  stars3    = stars(se$p_adj_final),
  stringsAsFactors = FALSE
)

## === 合并三列为一张“指标—p值”主表 ===
pvals_main <- Reduce(function(x, y) merge(x, y, by = "indicator", all = TRUE),
                     list(pval1, pval2, pval3))

## 导出
write.csv(pvals_main, "pvalues_main_table.csv", row.names = FALSE)

#####
#####下面为问题集效度及一致性验证
# Read data
df <- X_问题效度_question_expert_ratings
expert_cols <- c("Expert1","Expert2","Expert3","Expert4")

# CVI (≥3 as relevant)
bin <- as.data.frame(lapply(df[expert_cols], function(x) as.integer(x >= 3)))
N <- length(expert_cols)
A <- rowSums(bin)
I_CVI <- A / N

# Modified kappa (Polit & Beck)
Pc <- choose(N, A) * (0.5^N)
k_star <- (I_CVI - Pc) / (1 - Pc)

S_CVI_Ave <- mean(I_CVI)
S_CVI_UA  <- mean(A == N)

cat(sprintf("I-CVI range: %.2f–%.2f\n", min(I_CVI), max(I_CVI)))
cat(sprintf("S-CVI/Ave: %.3f\nS-CVI/UA: %.3f\n", S_CVI_Ave, S_CVI_UA))
cat(sprintf("k* range: %.3f–%.3f\n", min(k_star), max(k_star)))

# ICC across raters (two-way mixed, consistency, single measures: ICC(C,1))
# Rows: items; Columns: raters
icc_res <- ICC(df[expert_cols])
print(icc_res)

# Optional: Fleiss' kappa on binary relevant/non-relevant
fk <- kappam.fleiss(as.matrix(bin))
print(fk)


#####
#####多为问卷信度检验
dat <- evaluation_scores

# —— Cronbach’s α 的纯手工函数（协方差矩阵法）——
cronbach_alpha <- function(df) {
  df <- as.data.frame(df)
  # 仅保留数值列
  num_cols <- sapply(df, is.numeric)
  df <- df[, num_cols, drop = FALSE]
  k <- ncol(df)
  if (k < 2) return(list(alpha = NA_real_, k = k, note = "less than 2 items"))
  S <- stats::cov(df, use = "pairwise.complete.obs")
  alpha <- (k / (k - 1)) * (1 - sum(diag(S), na.rm = TRUE) / sum(S, na.rm = TRUE))
  list(alpha = as.numeric(alpha), k = k)
}

# —— 去除非评分列（按您的数据结构）——
drop_cols <- c("问题序号", "AI")
score_dat <- dat[, setdiff(names(dat), drop_cols), drop = FALSE]

# 对10分制题项（满意度）线性缩放到5分制
satisfaction_cols <- grep("满意度", names(score_dat), value = TRUE)
score_dat[, satisfaction_cols] <- score_dat[, satisfaction_cols] / 2

# 然后再计算 Cronbach’s α
overall <- cronbach_alpha(score_dat)

# —— 各维度匹配规则（按您文件中的常见命名；必要时可微调正则）——
# 质量：准确性、完整性（若有“总体质量/质量”也会匹配）
quality_patterns <- c("准确性", "完整性", "^质量", "整体质量")

# 共情：认知共情、情感共情、整体共情（任选其一或多项）
empathy_patterns <- c("同理心", "认知同理心", "情感同理心", "整体同理心")

# 可读性：可读性、逻辑清晰度、专业词汇（任一命中即归为可读性）
readability_patterns <- c("可读性", "逻辑清晰度", "专业词汇", "专.*词汇")

# 满意度：整体满意度（或“满意度”）
satisfaction_patterns <- c("满意度")

# —— 根据正则获取各维度列名 —— 
get_cols <- function(patterns, names_vec) {
  unique(unlist(lapply(patterns, function(pat) grep(pat, names_vec, value = TRUE))))
}

nm <- names(score_dat)
cols_quality      <- get_cols(quality_patterns, nm)
cols_empathy      <- get_cols(empathy_patterns, nm)
cols_readability  <- get_cols(readability_patterns, nm)
cols_satisfaction <- get_cols(satisfaction_patterns, nm)


# —— 逐维度计算 α —— 
alpha_quality      <- if (length(cols_quality)      >= 2) cronbach_alpha(score_dat[, cols_quality, drop = FALSE]) else list(alpha=NA,k=length(cols_quality))
alpha_empathy      <- if (length(cols_empathy)      >= 2) cronbach_alpha(score_dat[, cols_empathy, drop = FALSE]) else list(alpha=NA,k=length(cols_empathy))
alpha_readability  <- if (length(cols_readability)  >= 2) cronbach_alpha(score_dat[, cols_readability, drop = FALSE]) else list(alpha=NA,k=length(cols_readability))
alpha_satisfaction <- if (length(cols_satisfaction) >= 2) cronbach_alpha(score_dat[, cols_satisfaction, drop = FALSE]) else list(alpha=NA,k=length(cols_satisfaction))

# —— 打印摘要 —— 
cat("Cronbach's alpha (overall): ", round(overall$alpha, 3), " (items =", overall$k, ")\n", sep = "")
cat("Quality alpha:      ", round(alpha_quality$alpha, 3),      " (items =", alpha_quality$k, ")\n", sep = "")
cat("Empathy alpha:      ", round(alpha_empathy$alpha, 3),      " (items =", alpha_empathy$k, ")\n", sep = "")
cat("Readability alpha:  ", round(alpha_readability$alpha, 3),  " (items =", alpha_readability$k, ")\n", sep = "")
cat("Satisfaction alpha: ", round(alpha_satisfaction$alpha, 3), " (items =", alpha_satisfaction$k, ")\n", sep = "")

# —— 可选：导出结果为CSV —— 
res <- data.frame(
  scale = c("overall", "quality", "empathy", "readability", "satisfaction"),
  alpha = c(overall$alpha, alpha_quality$alpha, alpha_empathy$alpha, alpha_readability$alpha, alpha_satisfaction$alpha),
  items = c(overall$k, alpha_quality$k, alpha_empathy$k, alpha_readability$k, alpha_satisfaction$k)
)
write.csv(res, "cronbach_alpha_results.csv", row.names = FALSE)
